# Supplementary material for: METACASPASE8 (MC8) Is a Crucial Protein in the LSD1-Dependent Cell Death Pathway in Response to Ultraviolet Stress
Source: Int J Mol Sci. 2024 Mar 11;25(6):3195. doi: 10.3390/ijms25063195 (PMC10970217; doi:10.3390/ijms25063195)
Supplement: Supplementary file 1 [file ijms-25-03195-s001.zip]

Archive with 2 entries (2 files):
- MC8 supplementary data Bernacki et all.pdf
- Sup Table.xlsx
