# Supplementary material for: METACASPASE8 (MC8) Is a Crucial Protein in the LSD1-Dependent Cell Death Pathway in Response to Ultraviolet Stress
Source: Int J Mol Sci. 2024 Mar 11;25(6):3195. doi: 10.3390/ijms25063195 (PMC10970217; doi:10.3390/ijms25063195)
Supplement: Supplementary file 1 [file ijms-25-03195-s001.zip › Sup Table.xlsx]

## Sheet: Table S1
Table supplementary S1. Analysis of transcriptomic data (published by Wituszyńska et al. 2013) for genes belonging to metacaspses family in eds1, pad4, lsd1, eds1/lsd1 and pad4/lsd1 backgrounds grown in laboratory, highly controlled condition (Lab) or in field condition (Field). Significant changes are marked in red (UP) and blue (DOWN).
LAB
Systematic Name	Description	FC eds1 vs WT-Lab	FC pad4 vs WT-Lab	FC lsd1 vs WT-Lab	FC eds1/lsd1 vs WT-Lab	FC pad4/lsd1 vs WT-Lab
AT1G79340.1	ATMC4 (METACASPASE 4)	-1.241	-1.031	1.481	1.034	1.216
AT1G79330.1	AMC6 (TYPE-II METACASPASES)	1.043	1.02	2.517	1.001	-1.007
AT1G16420.1	ATMC8 (METACASPASE 8)	-1.506	-1.489	30.149	-1.466	-1.555
Field
Systematic Name	Description	FC eds1 vs WT-Field	FC pad4 vs WT-Field	FC lsd1 vs WT-Field	FC eds1/lsd1 vs WT-Field	FC pad4/lsd1 vs WT-Field
AT1G79340.1	ATMC4 (METACASPASE 4)	-1.023	-1.139	-1.171	-1.144	-1.138
AT1G79330.1	AMC6 (TYPE-II METACASPASES)	1.041	1.041	1.036	1.09	1.036
AT1G16420.1	ATMC8 (METACASPASE 8)	-4.95	-7.473	-1.884	-6.698	-8.363

## Sheet: Table S2
Table supplementary S2. Predicted METACASPASE 8 interaction using STRING (string-db.org).
node1	node2	node1_string_id	node2_string_id	neighborhood_on_chromosome	gene_fusion	phylogenetic_cooccurrence	homology	coexpression	experimentally_determined_interaction	database_annotated	automated_textmining	combined_score
AT1G49570	MC8	3702.AT1G49570	3702.AT1G16420	0	0	0	0	0	0	0	0.639	0.639
AT1G49570	MC2	3702.AT1G49570.1	3702.AT4G25110.1	0	0	0	0	0	0	0	0.634	0.634
AT2G35380	MC8	3702.AT2G35380.1	3702.AT1G16420.1	0	0	0	0	0	0	0	0.802	0.802
AT2G35380	MC2	3702.AT2G35380.1	3702.AT4G25110.1	0	0	0	0	0	0	0	0.699	0.699
AT3G03370	MC8	3702.AT3G03370.2	3702.AT1G16420.1	0	0	0	0	0	0	0	0.516	0.516
AT3G03370	AT3G24530	3702.AT3G03370.2	3702.AT3G24530.1	0	0	0	0	0.048	0.185	0.169	0.328	0.508
AT3G03370	MC2	3702.AT3G03370.2	3702.AT4G25110.1	0	0	0	0	0	0	0	0.516	0.516
AT3G07890	MC8	3702.AT3G07890.1	3702.AT1G16420.1	0	0	0	0	0.054	0	0	0.573	0.578
AT3G24530	MC8	3702.AT3G24530.1	3702.AT1G16420.1	0	0	0	0	0.05	0.11	0	0.502	0.542
AT3G24530	MC2	3702.AT3G24530.1	3702.AT4G25110.1	0	0	0	0	0.05	0.11	0	0.502	0.542
ATDAD1	MC8	3702.AT1G32210.1	3702.AT1G16420.1	0	0	0	0	0	0	0	0.52	0.52
MC2	MC8	3702.AT4G25110.1	3702.AT1G16420.1	0	0	0.433	0.616	0.214	0	0	0.93	0.573
MC2	PEX13	3702.AT4G25110.1	3702.AT3G07560.1	0	0	0	0	0	0	0	0.462	0.461
MC2	PCS1	3702.AT4G25110.1	3702.AT5G02190.1	0	0	0	0	0	0	0	0.547	0.547
MC8	RCD1	3702.AT1G16420.1	3702.AT1G32230.1	0	0	0	0	0	0	0	0.545	0.545
MC8	PEX13	3702.AT1G16420.1	3702.AT3G07560.1	0	0	0	0	0	0	0	0.583	0.583
MC8	PCS1	3702.AT1G16420.1	3702.AT5G02190.1	0	0	0	0	0	0	0	0.593	0.593

## Sheet: Table S3
Table supplementary S3. List of primers used in the study.
	Primer name	Sequence	Designed for
1	FLAG322 LP	CAACAATGTTTGGTCCGTGTTTTT	Genotyping (PCR)
2	FLAG322 RP	TCAGAGAGACCGTGGAGGTGG	Genotyping (PCR)
3	FLAG LB1	CGGCTATTGGTAATAGGACACTGG	Genotyping (PCR)
4	LSD1 LP	GCTAAATGACAACAGCTTAGACGC	Genotyping (PCR)
5	LSD1 RP	GCTAAATGACAACAGCTTAGACGC	Genotyping (PCR)
6	MC8 LP	TGTTGGCGAACCCGTAAAG	Real-time PCR
7	MC8 RP	TGGAGTTACGTGGCTGTGTCA	Real-time PCR
8	PR1 LP	GCCTGGTTGTGAACCCTTAG	Real-time PCR
9	PR1 RP	TTCTTCCCTCGAAAGCTCAA	Real-time PCR
10	PR2 LP	CGTGTCTCCCATGTAGCTGA	Real-time PCR
11	PR2 RP	TCTCCCTTGCTCGTGAATCT	Real-time PCR
12	PR5 LP	CTTAGACCGCCACAGTCTCC	Real-time PCR
13	PR5 RP	CGTACAGGCTGCAACTTTGA	Real-time PCR
14	5-FCL LP	GATCGGTTCATCTGCTTGC	Ref for qPCR
15	5-FCL Rp	GCAAACTCAATGAACATTTTGG	Ref for qPCR
16	PP2AA2 LP	GTTCTCCACAACCGCTTGGT	Ref for qPCR
17	PP2AA2 RP	TAACGTGGCCAAAATGATGC	Ref for qPCR
